# Supplementary material for: Challenges in Mechanistic Investigation of a Flexible Aminocatalyst as Demonstrated through Enamine Formation
Source: ChemistryOpen. 2025 Jun 25;14(9):e202500116. doi: 10.1002/open.202500116 (PMC12409831; doi:10.1002/open.202500116)
Supplement: Supplementary file 1 — Supplementary Material [file OPEN-14-e202500116-s001.zip]

Archive with 2 entries (2 files):
- Geometries.pdf
- SI-10.pdf
